# Supplementary material for: Significant reduction of vancomycin resistant E. faecium in the Norwegian broiler population coincided with measures taken by the broiler industry to reduce antimicrobial resistant bacteria
Source: PLoS One. 2019 Dec 12;14(12):e0226101. doi: 10.1371/journal.pone.0226101 (PMC6907784; doi:10.1371/journal.pone.0226101)
Supplement: S2 Table — (XLSX) [file pone.0226101.s003.xlsx]

## Sheet: MIC values of isolates
S2 Table. MIC values of isolates
Isolate	year	Isolation method	MIC
			Narasin	Vancomcyin
2002-01-1030-1	2002	Traditional	8	2
2002-01-1031-1	2002	Traditional	0.5	2
2002-01-1056-1	2002	Traditional	0.12	2
2002-01-1094-1	2002	Traditional	4	1
2002-01-1161-1	2002	Traditional	8	1
2002-01-1162-1	2002	Traditional	4	1
2002-01-1177-1	2002	Traditional	8	1
2002-01-1178-1	2002	Traditional	8	1
2002-01-1179-1	2002	Traditional	1	2
2002-01-1215-1	2002	Traditional	2	1
2002-01-1216-1	2002	Traditional	8	1
2002-01-1273-1	2002	Traditional	0.12	1
2002-01-1283-1	2002	Traditional	2	1
2002-01-1285-1	2002	Traditional	8	1
2002-01-1318-1	2002	Traditional	8	1
2002-01-1319-1	2002	Traditional	1	2
2002-01-1337-1	2002	Traditional	16	1
2002-01-1338-1	2002	Traditional	8	1
2002-01-1347-1	2002	Traditional	8	1
2002-01-1366-1	2002	Traditional	8	1
2002-01-1367-1	2002	Traditional	1	2
2002-01-1368-1	2002	Traditional	0.5	2
2002-01-1428-1	2002	Traditional	0.12	1
2002-01-1429-1	2002	Traditional	8	1
2002-01-1430-1	2002	Traditional	8	1
2002-01-1452-1	2002	Traditional	8	1
2002-01-1466	2002	Traditional	1	1
2002-01-1501	2002	Traditional	8	1
2002-01-1570	2002	Traditional	8	1
2002-01-1571	2002	Traditional	8	1
2002-01-1572	2002	Traditional	8	1
2002-01-1652-1	2002	Traditional	8	1
2002-01-1653-1	2002	Traditional	8	2
2002-01-1655-1	2002	Traditional	8	1
2002-01-1668-1	2002	Traditional	1	1
2002-01-1669-1	2002	Traditional	1	1
2002-01-1689-1	2002	Traditional	8	1
2002-01-1690-1	2002	Traditional	8	1
2002-01-1788-1	2002	Traditional	8	1
2002-01-179-1	2002	Traditional	8	1
2002-01-1790-1	2002	Traditional	8	1
2002-01-181-1	2002	Traditional	8	1
2002-01-1855-1	2002	Traditional	8	1
2002-01-1856-1	2002	Traditional	8	1
2002-01-1860-1	2002	Traditional	8	2
2002-01-1897-1	2002	Traditional	0.5	1
2002-01-1934-1	2002	Traditional	8	1
2002-01-1941-1	2002	Traditional	8	1
2002-01-1982-1	2002	Traditional	8	1
2002-01-1993-1	2002	Traditional	8	1
2002-01-2022-1	2002	Traditional	8	1
2002-01-2023-1	2002	Traditional	8	1
2002-01-2072-1	2002	Traditional	0.5	2
2002-01-2073-1	2002	Traditional	0.5	2
2002-01-2074-1	2002	Traditional	8	1
2002-01-2090-1	2002	Traditional	1	1
2002-01-2203-1	2002	Traditional	8	2
2002-01-2259-1	2002	Traditional	8	2
2002-01-2298-1	2002	Traditional	8	256
2002-01-2299-1	2002	Traditional	8	256
2002-01-2300-1	2002	Traditional	8	256
2002-01-2343	2002	Traditional	8	1
2002-01-2344-1	2002	Traditional	8	1
2002-01-2367-1	2002	Traditional	8	2
2002-01-2368-1	2002	Traditional	0.25	1
2002-01-2369-1	2002	Traditional	1	2
2002-01-2425-1	2002	Traditional	1	4
2002-01-2428-1	2002	Traditional	4	1
2002-01-2484-1	2002	Traditional	8	1
2002-01-2496-1	2002	Traditional	4	1
2002-01-2516-1	2002	Traditional	0.5	1
2002-01-2517-1	2002	Traditional	4	1
2002-01-343-1	2002	Traditional	1	1
2002-01-399-1	2002	Traditional	4	1
2002-01-461-1	2002	Traditional	4	1
2002-01-462-1	2002	Traditional	8	1
2002-01-492-1	2002	Traditional	2	1
2002-01-493-1	2002	Traditional	8	1
2002-01-503-1	2002	Traditional	2	1
2002-01-536-1	2002	Traditional	8	1
2002-01-537-1	2002	Traditional	4	1
2002-01-554-1	2002	Traditional	1	1
2002-01-577-1	2002	Traditional	8	4
2002-01-584-1	2002	Traditional	1	1
2002-01-585-1	2002	Traditional	4	1
2002-01-587-1	2002	Traditional	8	1
2002-01-619-1	2002	Traditional	1	1
2002-01-634-1	2002	Traditional	0.25	1
2002-01-635-1	2002	Traditional	8	2
2002-01-636-1	2002	Traditional	8	1
2002-01-662-1	2002	Traditional	0.5	1
2002-01-670-1	2002	Traditional	0.5	1
2002-01-676-1	2002	Traditional	0.5	1
2002-01-710-1	2002	Traditional	8	256
2002-01-711-1	2002	Traditional	8	1
2002-01-712-1	2002	Traditional	8	1
2002-01-749-1	2002	Traditional	4	1
2002-01-750-1	2002	Traditional	8	1
2002-01-778-1	2002	Traditional	8	1
2002-01-798-1	2002	Traditional	1	1
2002-01-799-1	2002	Traditional	8	1
2002-01-800-1	2002	Traditional	8	1
2002-01-856-1	2002	Traditional	8	1
2002-01-876-1	2002	Traditional	8	1
2002-01-877-1	2002	Traditional	4	1
2002-01-878-1	2002	Traditional	1	1
2002-01-879-1	2002	Traditional	8	1
2002-01-891-1	2002	Traditional	8	1
2002-01-930-1	2002	Traditional	1	1
2002-01-931-1	2002	Traditional	4	1
2002-01-971-1	2002	Traditional	8	1
2002-01-972-1	2002	Traditional	8	1
2002-01-997-1	2002	Traditional	8	1
2002-01-998-1	2002	Traditional	0.25	1
2003-01-26	2002	Traditional	8	1
2004-01-1053-1	2004	Traditional	4	1
2004-01-1125-1	2004	Traditional	8	1
2004-01-1180-1	2004	Traditional	8	1
2004-01-1210-1	2004	Traditional	8	2
2004-01-1211-1	2004	Traditional	8	1
2004-01-1244-1	2004	Traditional	0.12	1
2004-01-1250-1	2004	Traditional	8	1
2004-01-1251-1	2004	Traditional	0.5	2
2004-01-1300-1	2004	Traditional	0.25	1
2004-01-1301-1	2004	Traditional	4	1
2004-01-1303-1	2004	Traditional	0.25	2
2004-01-1343-1	2004	Traditional	4	1
2004-01-1366-1	2004	Traditional	4	1
2004-01-1390-1	2004	Traditional	4	2
2004-01-1410-1	2004	Traditional	1	256
2004-01-145-1	2004	Traditional	8	1
2004-01-146-1	2004	Traditional	4	1
2004-01-147-1	2004	Traditional	0.12	1
2004-01-157-1	2004	Traditional	8	2
2004-01-1570-1	2004	Traditional	8	1
2004-01-168-1	2004	Traditional	1	2
2004-01-197-1	2004	Traditional	0.5	1
2004-01-218-1	2004	Traditional	8	1
2004-01-261-1	2004	Traditional	8	1
2004-01-277-1	2004	Traditional	4	256
2004-01-293-1	2004	Traditional	4	1
2004-01-295-1	2004	Traditional	4	1
2004-01-296-1	2004	Traditional	8	1
2004-01-31-1	2004	Traditional	4	1
2004-01-339-1	2004	Traditional	8	1
2004-01-364-1	2004	Traditional	8	1
2004-01-367-1	2004	Traditional	4	1
2004-01-368-1	2004	Traditional	0.5	1
2004-01-416-1	2004	Traditional	8	1
2004-01-422-1	2004	Traditional	8	1
2004-01-473-1	2004	Traditional	8	1
2004-01-474-1	2004	Traditional	8	1
2004-01-497-1	2004	Traditional	4	256
2004-01-566-1	2004	Traditional	4	1
2004-01-567-1	2004	Traditional	8	1
2004-01-571-1	2004	Traditional	4	1
2004-01-576-1	2004	Traditional	8	1
2004-01-597-1	2004	Traditional	4	1
2004-01-60-1	2004	Traditional	4	1
2004-01-626-1	2004	Traditional	8	2
2004-01-627-1	2004	Traditional	8	2
2004-01-634-1	2004	Traditional	4	1
2004-01-635-1	2004	Traditional	0.5	1
2004-01-660-1	2004	Traditional	8	1
2004-01-661-1	2004	Traditional	8	1
2004-01-701-1	2004	Traditional	8	1
2004-01-773-1	2004	Traditional	8	2
2004-01-774-1	2004	Traditional	8	1
2004-01-783-1	2004	Traditional	8	2
2004-01-808-1	2004	Traditional	8	1
2004-01-809-1	2004	Traditional	0.25	1
2004-01-849-1	2004	Traditional	4	1
2004-01-850-1	2004	Traditional	32	2
2004-01-864-1	2004	Traditional	8	1
2004-01-892-1	2004	Traditional	0.25	1
2004-01-923-1	2004	Traditional	8	4
2004-01-925-1	2004	Traditional	0.12	1
2006-01-1010-1	2006	Traditional	4	1
2006-01-1011-1	2006	Traditional	4	1
2006-01-1025-1	2006	Traditional	8	1
2006-01-1026-1	2006	Traditional	0.5	2
2006-01-1040-1	2006	Traditional	8	1
2006-01-1041-1	2006	Traditional	8	1
2006-01-1082-1	2006	Traditional	0.5	1
2006-01-1084-1	2006	Traditional	8	1
2006-01-1085-1	2006	Traditional	4	1
2006-01-1104-1	2006	Traditional	16	1
2006-01-1105-1	2006	Traditional	16	1
2006-01-1106-1	2006	Traditional	2	4
2006-01-1107-1	2006	Traditional	8	1
2006-01-1108-1	2006	Traditional	16	1
2006-01-1109-1	2006	Traditional	0.25	2
2006-01-1110-1	2006	Selective	8	1
2006-01-1110-1	2006	Traditional	8	1
2006-01-1111-1	2006	Traditional	32	1
2006-01-1112-1	2006	Traditional	0.25	1
2006-01-1113-1	2006	Traditional	16	1
2006-01-1115-1	2006	Traditional	32	1
2006-01-1116-1	2006	Traditional	8	4
2006-01-1117-1	2006	Traditional	32	1
2006-01-1118-1	2006	Traditional	8	1
2006-01-1119-1	2006	Traditional	4	4
2006-01-1120-1	2006	Traditional	2	4
2006-01-1121-1	2006	Traditional	8	1
2006-01-1122-1	2006	Traditional	4	1
2006-01-1123-1	2006	Traditional	8	1
2006-01-1124-1	2006	Traditional	2	4
2006-01-1125-1	2006	Traditional	8	4
2006-01-1126-1	2006	Traditional	8	2
2006-01-1127-1	2006	Traditional	8	2
2006-01-1128-1	2006	Traditional	8	1
2006-01-1129-1	2006	Traditional	16	1
2006-01-1130-1	2006	Traditional	1	1
2006-01-1131-1	2006	Traditional	16	1
2006-01-1132-1	2006	Traditional	4	2
2006-01-1133-1	2006	Traditional	2	4
2006-01-1134-1	2006	Traditional	8	1
2006-01-1135-1	2006	Traditional	16	1
2006-01-1136-1	2006	Traditional	8	1
2006-01-1137-1	2006	Traditional	16	1
2006-01-1138-1	2006	Traditional	8	1
2006-01-1139-1	2006	Traditional	8	1
2006-01-1140-1	2006	Traditional	0.5	1
2006-01-1141-1	2006	Traditional	8	1
2006-01-1142-1	2006	Traditional	4	4
2006-01-1143-1	2006	Traditional	8	4
2006-01-1144-1	2006	Traditional	4	4
2006-01-1145-1	2006	Traditional	2	2
2006-01-1146-1	2006	Traditional	1	1
2006-01-1147-1	2006	Traditional	16	1
2006-01-1148-1	2006	Traditional	16	1
2006-01-1149-1	2006	Traditional	8	1
2006-01-1150-1	2006	Traditional	1	4
2006-01-1151-1	2006	Selective	32	1
2006-01-1151-1	2006	Traditional	32	1
2006-01-1152-1	2006	Traditional	32	1
2006-01-1153-1	2006	Traditional	4	4
2006-01-1154-1	2006	Traditional	32	1
2006-01-1155-1	2006	Traditional	32	1
2006-01-1156-1	2006	Traditional	8	1
2006-01-1157-1	2006	Traditional	1	1
2006-01-1158-1	2006	Selective	4	1
2006-01-1158-1	2006	Traditional	4	1
2006-01-1159-1	2006	Traditional	8	4
2006-01-1160-1	2006	Traditional	8	1
2006-01-1163-1	2006	Traditional	1	1
2006-01-1164-1	2006	Traditional	8	1
2006-01-1165-1	2006	Traditional	32	1
2006-01-1166-1	2006	Traditional	8	1
2006-01-1167-1	2006	Traditional	16	1
2006-01-1168-1	2006	Traditional	8	1
2006-01-1169-1	2006	Traditional	16	1
2006-01-1170-1	2006	Traditional	8	4
2006-01-1173-1	2006	Traditional	8	1
2006-01-1174-1	2006	Traditional	32	1
2006-01-1175-1	2006	Traditional	8	1
2006-01-1176-1	2006	Traditional	8	1
2006-01-1177-1	2006	Traditional	8	1
2006-01-1178-1	2006	Traditional	8	1
2006-01-1179-1	2006	Traditional	32	2
2006-01-1180-1	2006	Traditional	8	1
2006-01-1181-1	2006	Traditional	8	1
2006-01-1182-1	2006	Traditional	16	1
2006-01-1183-1	2006	Traditional	8	1
2006-01-1184-1	2006	Traditional	8	1
2006-01-1185-1	2006	Traditional	4	4
2006-01-1186-1	2006	Traditional	16	1
2006-01-1187-1	2006	Traditional	16	4
2006-01-1188-1	2006	Traditional	8	1
2006-01-1189-1	2006	Traditional	16	2
2006-01-1190-1	2006	Traditional	0.5	1
2006-01-1192-1	2006	Traditional	8	1
2006-01-1201-1	2006	Traditional	8	1
2006-01-1248-1	2006	Traditional	8	1
2006-01-1250-1	2006	Traditional	2	4
2006-01-1263-1	2006	Traditional	8	2
2006-01-1264-1	2006	Traditional	8	1
2006-01-1293-1	2006	Traditional	8	1
2006-01-1294-1	2006	Traditional	8	1
2006-01-1321-1	2006	Traditional	0.5	1
2006-01-1322-1	2006	Traditional	8	2
2006-01-1360-1	2006	Traditional	8	4
2006-01-1361-1	2006	Traditional	8	1
2006-01-1362-1	2006	Traditional	8	2
2006-01-1372-1	2006	Traditional	8	1
2006-01-1373-1	2006	Traditional	8	1
2006-01-1402-1	2006	Selective	8	1
2006-01-1402-1	2006	Traditional	8	1
2006-01-1424-1	2006	Traditional	8	4
2006-01-1425-1	2006	Traditional	4	1
2006-01-1489-1	2006	Traditional	8	1
2006-01-1490-1	2006	Traditional	8	1
2006-01-1491-1	2006	Traditional	8	1
2006-01-1492-1	2006	Traditional	8	1
2006-01-1493-1	2006	Traditional	8	2
2006-01-1573-1	2006	Traditional	8	1
2006-01-1587-1	2006	Traditional	4	4
2006-01-1588-1	2006	Traditional	4	4
2006-01-1589-1	2006	Traditional	4	4
2006-01-1590-1	2006	Traditional	0.5	1
2006-01-1659-1	2006	Traditional	8	1
2006-01-1660-1	2006	Traditional	8	1
2006-01-1661-1	2006	Traditional	4	1
2006-01-1699-1	2006	Traditional	2	4
2006-01-1700-1	2006	Traditional	1	1
2006-01-1701-1	2006	Traditional	8	1
2006-01-1740-1	2006	Traditional	1	1
2006-01-1741-1	2006	Traditional	8	1
2006-01-1742-1	2006	Traditional	0.5	1
2006-01-1749-1	2006	Traditional	8	2
2006-01-1790-1	2006	Traditional	0.5	2
2006-01-1791-1	2006	Traditional	0.5	1
2006-01-1798-1	2006	Traditional	4	4
2006-01-1799-1	2006	Traditional	0.5	2
2006-01-1834-1	2006	Traditional	1	1
2006-01-1835-1	2006	Traditional	8	1
2006-01-1836-1	2006	Traditional	0.5	1
2006-01-1838-1	2006	Traditional	8	2
2006-01-1864-1	2006	Traditional	8	1
2006-01-1865-1	2006	Traditional	0.5	1
2006-01-1877-1	2006	Traditional	4	1
2006-01-1916-1	2006	Traditional	8	1
2006-01-1917-1	2006	Traditional	0.25	1
2006-01-1918-1	2006	Traditional	4	1
2006-01-1972-1	2006	Traditional	8	1
2006-01-1973-1	2006	Traditional	8	1
2006-01-1974-1	2006	Traditional	8	1
2006-01-2080-1	2006	Traditional	8	1
2006-01-2081-1	2006	Traditional	1	4
2006-01-2082-1	2006	Traditional	8	1
2006-01-2083-1	2006	Traditional	8	1
2006-01-2084-1	2006	Traditional	8	1
2006-01-2145-1	2006	Traditional	0.5	1
2006-01-2146-1	2006	Traditional	0.5	4
2006-01-2182-1	2006	Traditional	0.5	4
2006-01-2183-1	2006	Traditional	32	4
2006-01-2184-1	2006	Traditional	4	4
2006-01-2185-1	2006	Traditional	0.5	4
2006-01-2186-1	2006	Traditional	0.5	4
2006-01-2194-1	2006	Traditional	8	1
2006-01-2195-1	2006	Traditional	8	1
2006-01-2198-1	2006	Traditional	8	1
2006-01-2405-1	2006	Traditional	0.5	4
2006-01-2406-1	2006	Selective	8	1
2006-01-2406-1	2006	Traditional	8	1
2006-01-2407-1	2006	Traditional	8	1
2006-01-2408-1	2006	Traditional	8	1
2006-01-2589-1	2006	Traditional	0.5	1
2006-01-2608-1	2006	Traditional	0.5	4
2006-01-2808-1	2006	Traditional	8	1
2006-01-2821-1	2006	Traditional	0.25	1
2006-01-2825-1	2006	Traditional	8	1
2006-01-2924-1	2006	Traditional	0.5	4
2006-01-2925-1	2006	Traditional	8	2
2006-01-3035-1	2006	Traditional	0.25	1
2006-01-3036-1	2006	Traditional	0.5	4
2006-01-3200-1	2006	Traditional	4	1
2006-01-3201-1	2006	Traditional	8	2
2006-01-3203-1	2006	Traditional	8	1
2006-01-3204-1	2006	Traditional	8	4
2006-01-3333-1	2006	Traditional	16	1
2006-01-3334-1	2006	Traditional	0.5	1
2006-01-3431-1	2006	Traditional	8	4
2006-01-3432-1	2006	Selective	8	1
2006-01-3432-1	2006	Traditional	8	1
2006-01-3434-1	2006	Traditional	0.5	4
2006-01-3551-1	2006	Traditional	8	1
2006-01-3552-1	2006	Traditional	0.5	4
2006-01-3563-1	2006	Traditional	4	2
2006-01-3658-1	2006	Traditional	0.5	1
2006-01-3659-1	2006	Traditional	0.5	4
2006-01-3660-1	2006	Traditional	8	1
2006-01-3661-1	2006	Traditional	4	1
2006-01-3744-1	2006	Traditional	0.5	1
2006-01-3745-1	2006	Traditional	1	4
2006-01-3764-1	2006	Traditional	0.5	1
2006-01-3799-1	2006	Traditional	0.5	2
2006-01-3862-1	2006	Traditional	8	1
2006-01-3863-1	2006	Traditional	8	1
2006-01-3864-1	2006	Traditional	0.5	1
2006-01-3920-1	2006	Traditional	0.5	2
2006-01-3921-1	2006	Traditional	8	1
2006-01-4015-1	2006	Traditional	1	4
2009-01-1177-2	2009	Selective	4	256
2009-01-1357-3	2009	Selective	8	256
2009-01-1357-5	2009	Selective	4	256
2009-01-1455-2	2009	Selective	8	256
2009-01-1808-3	2009	Selective	4	256
2009-01-1808-4	2009	Selective	8	256
2009-01-1964-1	2009	Selective	8	256
2009-01-2138-4	2009	Selective	4	256
2009-01-2393-3	2009	Selective	8	256
2009-01-2574-2	2009	Selective	8	256
2009-01-2574-4	2009	Selective	4	256
2009-01-2807-2	2009	Selective	8	256
2009-01-3361-2	2009	Selective	8	256
2009-01-3896-4	2009	Selective	4	256
2009-01-4415-2	2009	Selective	8	256
2009-01-4530-4	2009	Selective	8	256
2009-01-5505-5	2009	Selective	8	256
2011-01-101-1	2011	Traditional	8	2
2011-01-101-2	2011	Traditional	0.25	2
2011-01-101-3	2011	Traditional	4	1
2011-01-101-4	2011	Traditional	4	2
2011-01-101-5	2011	Traditional	4	2
2011-01-101-6	2011	Selective	8	256
2011-01-101-6	2011	Traditional	8	1
2011-01-1361-1	2011	Traditional	4	2
2011-01-1361-2	2011	Traditional	4	1
2011-01-1361-3	2011	Traditional	4	1
2011-01-1361-4	2011	Traditional	4	1
2011-01-1361-5	2011	Traditional	4	1
2011-01-1361-6	2011	Traditional	4	1
2011-01-1544-1	2011	Traditional	4	2
2011-01-1544-2	2011	Traditional	2	1
2011-01-1544-3	2011	Traditional	2	2
2011-01-1544-4	2011	Traditional	4	2
2011-01-1544-5	2011	Traditional	4	2
2011-01-1544-6	2011	Selective	4	256
2011-01-1670-2	2011	Traditional	1	1
2011-01-1670-5	2011	Selective	8	256
2011-01-1960-1	2011	Traditional	2	2
2011-01-1960-2	2011	Traditional	2	1
2011-01-1960-3	2011	Traditional	2	2
2011-01-1960-4	2011	Traditional	2	1
2011-01-1960-5	2011	Traditional	4	1
2011-01-1960-6	2011	Traditional	8	1
2011-01-2112-1	2011	Traditional	0.5	1
2011-01-2112-2	2011	Selective	4	256
2011-01-2112-2	2011	Traditional	4	2
2011-01-2112-3	2011	Traditional	2	1
2011-01-2112-4	2011	Traditional	4	1
2011-01-2112-5	2011	Traditional	4	1
2011-01-2301-3	2011	Traditional	2	1
2011-01-2301-4	2011	Traditional	4	1
2011-01-2301-5	2011	Selective	4	256
2011-01-2301-5	2011	Traditional	4	1
2011-01-2508-1	2011	Selective	4	256
2011-01-2508-1	2011	Traditional	2	1
2011-01-2508-2	2011	Traditional	4	1
2011-01-2508-4	2011	Traditional	2	1
2011-01-2508-5	2011	Traditional	4	1
2011-01-2508-6	2011	Selective	4	256
2011-01-2508-6	2011	Traditional	4	1
2011-01-272-1	2011	Traditional	4	1
2011-01-272-3	2011	Traditional	4	1
2011-01-272-4	2011	Traditional	8	1
2011-01-272-5	2011	Traditional	4	4
2011-01-272-6	2011	Traditional	4	1
2011-01-3018-1	2011	Traditional	4	2
2011-01-3018-2	2011	Traditional	2	2
2011-01-3018-3	2011	Traditional	2	1
2011-01-3018-5	2011	Traditional	4	1
2011-01-322-1	2011	Traditional	4	4
2011-01-322-2	2011	Traditional	8	4
2011-01-322-3	2011	Traditional	4	1
2011-01-322-4	2011	Traditional	4	1
2011-01-322-5	2011	Traditional	1	1
2011-01-322-6	2011	Traditional	4	1
2011-01-323-1	2011	Traditional	0.12	1
2011-01-323-2	2011	Traditional	2	1
2011-01-323-4	2011	Traditional	4	1
2011-01-323-5	2011	Traditional	4	1
2011-01-323-6	2011	Traditional	4	1
2011-01-3339-3	2011	Traditional	4	1
2011-01-3339-4	2011	Traditional	4	1
2011-01-3339-5	2011	Traditional	4	1
2011-01-3339-6	2011	Traditional	4	1
2011-01-3460-1	2011	Traditional	4	1
2011-01-3460-2	2011	Selective	4	256
2011-01-3460-2	2011	Traditional	4	1
2011-01-3460-3	2011	Traditional	4	1
2011-01-3460-4	2011	Traditional	4	2
2011-01-3460-5	2011	Traditional	4	4
2011-01-3460-6	2011	Traditional	4	1
2011-01-3646-1	2011	Traditional	4	1
2011-01-3646-2	2011	Traditional	2	1
2011-01-3646-3	2011	Traditional	4	1
2011-01-3646-4	2011	Traditional	4	1
2011-01-3646-5	2011	Traditional	4	1
2011-01-3717-1	2011	Traditional	4	1
2011-01-3717-2	2011	Traditional	0.5	2
2011-01-3717-3	2011	Selective	4	256
2011-01-3717-3	2011	Traditional	0.12	1
2011-01-3717-5	2011	Selective	4	256
2011-01-3717-5	2011	Traditional	0.5	2
2011-01-3717-6	2011	Traditional	4	2
2011-01-3991-1	2011	Traditional	2	1
2011-01-3991-2	2011	Selective	4	256
2011-01-3991-4	2011	Selective	4	256
2011-01-3991-4	2011	Traditional	4	1
2011-01-3991-5	2011	Traditional	4	1
2011-01-4182-3	2011	Traditional	4	1
2011-01-4182-5	2011	Traditional	0.25	1
2011-01-4277-2	2011	Traditional	4	1
2011-01-4277-4	2011	Traditional	4	1
2011-01-4277-5	2011	Traditional	4	1
2011-01-4277-6	2011	Selective	8	256
2011-01-4277-6	2011	Traditional	4	4
2011-01-5250-2	2011	Selective	4	256
2011-01-5250-2	2011	Traditional	4	1
2011-01-5250-3	2011	Traditional	0.12	1
2011-01-5250-5	2011	Traditional	4	1
2011-01-5250-7	2011	Selective	4	256
2011-01-5251-1	2011	Traditional	4	1
2011-01-5251-2	2011	Traditional	4	1
2011-01-5251-4	2011	Traditional	4	1
2011-01-5251-5	2011	Traditional	4	1
2011-01-5252-1	2011	Selective	4	256
2011-01-5252-1	2011	Traditional	4	1
2011-01-5252-4	2011	Traditional	4	1
2011-01-5252-6	2011	Traditional	4	1
2011-01-5253-1	2011	Traditional	4	1
2011-01-5253-2	2011	Selective	4	256
2011-01-5253-2	2011	Traditional	4	1
2011-01-5253-3	2011	Selective	4	256
2011-01-5253-4	2011	Traditional	2	1
2011-01-5253-6	2011	Traditional	4	1
2011-01-5254-2	2011	Traditional	4	1
2011-01-5254-5	2011	Selective	4	256
2011-01-5432-1	2011	Selective	4	256
2011-01-5432-2	2011	Traditional	0.12	1
2011-01-5432-3	2011	Traditional	0.25	1
2011-01-5432-4	2011	Traditional	0.12	1
2011-01-5432-5	2011	Traditional	4	1
2011-01-5432-6	2011	Traditional	4	1
2011-01-5610-1	2011	Selective	4	256
2011-01-5610-1	2011	Traditional	2	1
2011-01-5610-2	2011	Traditional	0.25	1
2011-01-5610-3	2011	Traditional	4	1
2011-01-5610-5	2011	Traditional	0.5	1
2011-01-5610-6	2011	Traditional	0.25	1
2011-01-5815-1	2011	Traditional	0.12	1
2011-01-5815-2	2011	Traditional	4	1
2011-01-5815-3	2011	Traditional	4	1
2011-01-5815-4	2011	Traditional	0.25	1
2011-01-5815-5	2011	Traditional	4	1
2011-01-6227-1	2011	Selective	4	256
2011-01-6227-1	2011	Traditional	4	1
2011-01-6227-2	2011	Traditional	4	2
2011-01-6227-3	2011	Traditional	4	1
2011-01-6227-4	2011	Traditional	0.25	1
2011-01-6227-5	2011	Traditional	4	1
2011-01-6227-6	2011	Selective	4	256
2011-01-6227-6	2011	Traditional	4	1
2011-01-6462-2	2011	Selective	4	256
2011-01-6462-2	2011	Traditional	4	1
2011-01-6462-3	2011	Traditional	2	2
2011-01-6462-4	2011	Traditional	4	1
2011-01-6462-5	2011	Traditional	4	2
2011-01-6462-6	2011	Selective	4	256
2011-01-6927-2	2011	Traditional	4	4
2011-01-6927-3	2011	Traditional	0.25	1
2011-01-6927-4	2011	Traditional	0.12	1
2011-01-6927-5	2011	Traditional	4	1
2011-01-6928-1	2011	Traditional	0.12	1
2011-01-6928-3	2011	Selective	4	256
2011-01-6928-3	2011	Traditional	4	1
2011-01-6928-4	2011	Selective	4	256
2011-01-6928-4	2011	Traditional	2	2
2011-01-6928-5	2011	Traditional	1	1
2011-01-6928-6	2011	Selective	4	256
2011-01-6928-6	2011	Traditional	0.5	1
2011-01-7378-1	2011	Traditional	4	1
2011-01-7378-4	2011	Selective	4	256
2011-01-7378-4	2011	Traditional	4	1
2011-01-7378-5	2011	Traditional	4	1
2011-01-7464-4	2011	Traditional	4	1
2011-01-7464-5	2011	Traditional	4	1
2011-01-7464-6	2011	Traditional	4	2
2011-01-7660-2	2011	Traditional	4	1
2011-01-7660-4	2011	Selective	8	256
2011-01-7660-4	2011	Traditional	1	1
2011-01-7660-5	2011	Selective	8	256
2011-01-7660-5	2011	Traditional	4	1
2011-01-7660-6	2011	Traditional	4	1
2011-01-7940-1	2011	Traditional	2	1
2011-01-7940-5	2011	Selective	4	256
2011-01-7940-6	2011	Selective	8	256
2011-01-8174-1	2011	Traditional	4	1
2011-01-8174-2	2011	Selective	4	256
2011-01-8174-2	2011	Traditional	4	1
2011-01-8174-5	2011	Traditional	0.12	1
2011-01-8174-6	2011	Traditional	0.12	1
2011-01-8304-1	2011	Traditional	1	1
2011-01-8304-2	2011	Selective	4	256
2011-01-8304-2	2011	Traditional	4	1
2011-01-8304-5	2011	Selective	4	256
2011-01-8304-5	2011	Traditional	0.12	1
2011-01-8304-6	2011	Traditional	0.25	1
2011-01-8709-2	2011	Selective	4	256
2011-01-8709-2	2011	Traditional	4	1
2011-01-8709-3	2011	Traditional	4	1
2011-01-8709-4	2011	Traditional	4	1
2011-01-8709-5	2011	Traditional	4	2
2011-01-8709-6	2011	Traditional	0.25	1
2011-01-8908-1	2011	Traditional	2	2
2011-01-8908-3	2011	Traditional	4	1
2011-01-8908-5	2011	Traditional	4	1
2011-01-8908-6	2011	Traditional	8	1
2011-01-9195-2	2011	Traditional	4	1
2011-01-9195-3	2011	Selective	4	256
2011-01-9195-3	2011	Traditional	4	1
2011-01-9195-4	2011	Traditional	4	1
2011-01-9195-5	2011	Traditional	4	1
2011-01-9386-1	2011	Traditional	0.5	1
2011-01-9386-3	2011	Selective	4	256
2011-01-9386-3	2011	Traditional	8	1
2011-01-9386-4	2011	Traditional	0.5	1
2011-01-9386-6	2011	Traditional	4	1
2011-01-972-1	2011	Selective	4	256
2011-01-972-1	2011	Traditional	8	2
2011-01-972-2	2011	Traditional	4	2
2011-01-972-3	2011	Traditional	2	2
2011-01-972-4	2011	Traditional	8	1
2011-01-972-6	2011	Traditional	4	1
2014-01-1142-1	2014	Traditional	4	1
2014-01-1268-1	2014	Traditional	4	1
2014-01-1287-1	2014	Traditional	4	1
2014-01-1338-1	2014	Traditional	8	1
2014-01-1450-1	2014	Traditional	8	1
2014-01-1451-1	2014	Traditional	8	1
2014-01-1650-1	2014	Traditional	4	2
2014-01-1666-1	2014	Traditional	8	1
2014-01-1741-1	2014	Selective	4	128
2014-01-1741-1	2014	Traditional	4	1
2014-01-1742-1	2014	Traditional	8	1
2014-01-1891-1	2014	Traditional	4	2
2014-01-1892-1	2014	Traditional	4	2
2014-01-1893-1	2014	Traditional	4	1
2014-01-1894-1	2014	Traditional	8	1
2014-01-1913-1	2014	Traditional	8	1
2014-01-1914-1	2014	Selective	8	128
2014-01-2068-1	2014	Traditional	4	1
2014-01-2069-1	2014	Traditional	8	1
2014-01-2070-1	2014	Traditional	8	1
2014-01-2144-1	2014	Traditional	4	1
2014-01-2145-1	2014	Traditional	8	1
2014-01-2146-1	2014	Traditional	4	1
2014-01-2147-1	2014	Traditional	8	1
2014-01-2515-1	2014	Traditional	8	1
2014-01-2724-1	2014	Traditional	8	1
2014-01-2726-1	2014	Traditional	4	1
2014-01-2727-1	2014	Traditional	4	1
2014-01-2728-1	2014	Traditional	4	1
2014-01-2989-1	2014	Traditional	8	1
2014-01-2991-1	2014	Traditional	0.5	1
2014-01-2992-1	2014	Traditional	8	1
2014-01-2994-1	2014	Traditional	8	4
2014-01-2995-1	2014	Selective	4	128
2014-01-2995-1	2014	Traditional	4	1
2014-01-2996-1	2014	Traditional	8	1
2014-01-3212-1	2014	Traditional	4	1
2014-01-3675-1	2014	Traditional	4	2
2014-01-3742-1	2014	Traditional	8	1
2014-01-3743-1	2014	Traditional	8	2
2014-01-3744-1	2014	Traditional	8	1
2014-01-3745-1	2014	Traditional	8	1
2014-01-3746-1	2014	Traditional	1	1
2014-01-3799-1	2014	Traditional	8	1
2014-01-3800-1	2014	Traditional	8	1
2014-01-3801-1	2014	Traditional	0.5	1
2014-01-3802-1	2014	Traditional	1	1
2014-01-4103-1	2014	Traditional	8	1
2014-01-4269-1	2014	Traditional	4	1
2014-01-4270-1	2014	Traditional	8	1
2014-01-4271-1	2014	Traditional	8	1
2014-01-4538-1	2014	Traditional	8	1
2014-01-4539-1	2014	Selective	8	128
2014-01-4539-1	2014	Traditional	1	2
2014-01-4566-1	2014	Traditional	1	1
2014-01-4648-1	2014	Traditional	8	1
2014-01-4649-1	2014	Traditional	8	2
2014-01-4650-1	2014	Traditional	8	1
2014-01-4651-1	2014	Traditional	8	2
2014-01-4652-1	2014	Traditional	8	2
2014-01-4772-1	2014	Traditional	4	2
2014-01-4921-1	2014	Traditional	8	1
2014-01-5148-1	2014	Traditional	4	4
2014-01-5149-1	2014	Traditional	4	1
2014-01-5565-1	2014	Traditional	8	1
2014-01-5566-1	2014	Traditional	8	1
2014-01-5567-1	2014	Traditional	8	1
2014-01-5634-1	2014	Traditional	4	2
2014-01-5635-1	2014	Traditional	4	2
2014-01-5636-1	2014	Traditional	8	1
2014-01-5637-1	2014	Traditional	4	2
2014-01-5769-1	2014	Traditional	1	2
2014-01-5792-1	2014	Traditional	1	1
2014-01-5820-1	2014	Traditional	4	2
2014-01-5821-1	2014	Traditional	4	2
2014-01-5913-1	2014	Traditional	8	1
2014-01-5914-1	2014	Traditional	4	4
2014-01-5916-1	2014	Traditional	8	1
2014-01-5917-1	2014	Traditional	4	1
2014-01-5918-1	2014	Traditional	0.5	1
2014-01-5919-1	2014	Traditional	4	2
2014-01-5920-1	2014	Traditional	8	1
2014-01-5921-1	2014	Traditional	4	1
2014-01-6013-1	2014	Traditional	8	1
2014-01-6039-1	2014	Traditional	8	1
2014-01-6040-1	2014	Traditional	8	2
2014-01-6041-1	2014	Traditional	4	1
2014-01-6042-1	2014	Traditional	4	1
2014-01-6043-1	2014	Traditional	4	1
2014-01-6044-1	2014	Traditional	8	1
2014-01-6124-1	2014	Traditional	4	1
2014-01-6142-1	2014	Traditional	4	1
2014-01-6189-1	2014	Traditional	4	1
2014-01-6190-1	2014	Traditional	1	1
2014-01-6191-1	2014	Traditional	4	2
2014-01-6192-1	2014	Traditional	4	2
2014-01-6249-1	2014	Traditional	4	2
2014-01-6291-1	2014	Traditional	8	4
2014-01-6354-1	2014	Traditional	8	2
2014-01-6355-1	2014	Traditional	8	1
2014-01-6381-1	2014	Traditional	1	1
2014-01-6529-1	2014	Traditional	4	1
2014-01-6530-1	2014	Traditional	4	2
2014-01-6625-1	2014	Traditional	8	1
2014-01-6710-1	2014	Traditional	4	1
2014-01-6728-1	2014	Traditional	8	1
2014-01-6729-1	2014	Traditional	4	2
2014-01-6730-1	2014	Traditional	4	1
2014-01-6817-1	2014	Traditional	4	1
2014-01-6921-1	2014	Traditional	4	1
2014-01-6922-1	2014	Traditional	4	1
2014-01-6924-1	2014	Traditional	8	1
2014-01-6933-1	2014	Traditional	8	1
2014-01-6934-1	2014	Selective	4	128
2014-01-7048-1	2014	Traditional	8	1
2014-01-7050-1	2014	Selective	4	128
2014-01-7050-1	2014	Traditional	8	1
2014-01-7095-1	2014	Traditional	8	1
2014-01-7096-1	2014	Traditional	8	1
2014-01-7134-1	2014	Traditional	4	1
2014-01-7136-1	2014	Traditional	4	1
2014-01-7137-1	2014	Traditional	8	2
2014-01-7206-1	2014	Traditional	8	2
2014-01-7207-1	2014	Selective	8	128
2014-01-724-1	2014	Traditional	8	1
2014-01-725-1	2014	Traditional	8	1
2014-01-7298-1	2014	Traditional	8	2
2014-01-7300-1	2014	Traditional	8	2
2014-01-7341-1	2014	Traditional	8	1
2014-01-7374-1	2014	Traditional	1	1
2014-01-7376-1	2014	Traditional	8	1
2014-01-7377-1	2014	Selective	8	128
2014-01-7377-1	2014	Traditional	8	1
2014-01-7394-1	2014	Selective	4	128
2014-01-7394-1	2014	Traditional	8	2
2014-01-7442-1	2014	Traditional	8	1
2014-01-7479-1	2014	Selective	8	128
2014-01-7481-1	2014	Traditional	8	2
2014-01-7482-1	2014	Traditional	8	1
2014-01-7483-1	2014	Selective	8	128
2014-01-7490-1	2014	Traditional	4	1
2014-01-7492-1	2014	Traditional	0.5	1
2014-01-7512-1	2014	Selective	8	128
2014-01-7512-1	2014	Traditional	8	1
2014-01-7513-1	2014	Selective	8	128
2014-01-7513-1	2014	Traditional	4	1
2014-01-7543-1	2014	Traditional	8	1
2014-01-7584-1	2014	Selective	4	128
2014-01-7584-1	2014	Traditional	8	1
2014-01-855-1	2014	Traditional	8	1
2014-01-856-1	2014	Traditional	8	1
2014-01-860-1	2014	Traditional	8	1
2014-01-861-1	2014	Traditional	4	2
2014-01-862-1	2014	Traditional	4	2
2014-01-864-1	2014	Traditional	4	2
2014-01-978-1	2014	Traditional	4	1
2014-01-979-1	2014	Traditional	4	1
2018-01-1004-1	2018	Traditional	4	1
2018-01-1005-1	2018	Traditional	8	1
2018-01-1023-1	2018	Traditional	0.5	1
2018-01-1070-1	2018	Traditional	0.5	1
2018-01-1071-1	2018	Traditional	4	1
2018-01-1098-1	2018	Traditional	1	1
2018-01-1117-1	2018	Traditional	0.5	1
2018-01-1118-1	2018	Traditional	0.5	1
2018-01-1146-1	2018	Traditional	0.5	1
2018-01-1147-1	2018	Traditional	1	1
2018-01-1148-1	2018	Traditional	8	4
2018-01-1176-1	2018	Traditional	0.25	1
2018-01-1197-1	2018	Traditional	0.25	1
2018-01-1198-1	2018	Traditional	1	1
2018-01-1211-1	2018	Traditional	8	2
2018-01-1212-1	2018	Traditional	1	1
2018-01-1213-1	2018	Traditional	4	1
2018-01-1214-1	2018	Traditional	0.5	1
2018-01-1219-1	2018	Traditional	4	1
2018-01-1220-1	2018	Traditional	0.5	1
2018-01-1221-1	2018	Traditional	1	1
2018-01-1222-1	2018	Traditional	0.5	1
2018-01-1347-1	2018	Traditional	4	1
2018-01-1348-1	2018	Traditional	0.5	1
2018-01-1350-1	2018	Traditional	0.5	1
2018-01-1418-1	2018	Traditional	0.5	1
2018-01-1420-1	2018	Traditional	1	1
2018-01-1441-1	2018	Traditional	0.25	2
2018-01-1442-1	2018	Traditional	0.25	1
2018-01-1443-1	2018	Traditional	0.5	1
2018-01-1444-1	2018	Traditional	1	1
2018-01-1446-1	2018	Traditional	0.5	1
2018-01-1473-1	2018	Traditional	0.5	1
2018-01-1474-1	2018	Traditional	0.25	4
2018-01-1649-1	2018	Traditional	0.5	1
2018-01-1650-1	2018	Traditional	0.25	1
2018-01-1651-1	2018	Traditional	4	2
2018-01-1652-1	2018	Traditional	1	2
2018-01-1683-1	2018	Traditional	1	1
2018-01-1684-1	2018	Traditional	0.25	1
2018-01-1731-1	2018	Traditional	0.5	1
2018-01-1737-1	2018	Traditional	0.5	1
2018-01-1772-1	2018	Traditional	4	2
2018-01-1773-1	2018	Traditional	1	2
2018-01-1784-1	2018	Traditional	1	1
2018-01-1800-1	2018	Traditional	0.5	1
2018-01-1801-1	2018	Traditional	0.5	1
2018-01-1802-1	2018	Traditional	0.5	1
2018-01-1856-1	2018	Traditional	0.5	1
2018-01-1866-1	2018	Traditional	1	1
2018-01-189-1	2018	Traditional	0.5	1
2018-01-190-1	2018	Traditional	0.25	1
2018-01-191-1	2018	Traditional	0.5	2
2018-01-1934-1	2018	Traditional	1	1
2018-01-1947-1	2018	Traditional	0.5	1
2018-01-1948-1	2018	Traditional	1	1
2018-01-1949-1	2018	Traditional	1	1
2018-01-2050-1	2018	Traditional	1	1
2018-01-2082-1	2018	Traditional	0.5	1
2018-01-2083-1	2018	Traditional	1	1
2018-01-2123-1	2018	Traditional	1	1
2018-01-215-1	2018	Traditional	0.5	1
2018-01-2151-1	2018	Traditional	0.5	1
2018-01-2152-1	2018	Traditional	4	2
2018-01-2221-1	2018	Traditional	0.5	1
2018-01-2222-1	2018	Traditional	0.5	1
2018-01-2242-1	2018	Traditional	0.5	1
2018-01-2243-1	2018	Traditional	0.5	1
2018-01-2279-1	2018	Traditional	4	1
2018-01-2280-1	2018	Traditional	1	1
2018-01-2281-1	2018	Traditional	4	1
2018-01-2282-1	2018	Traditional	0.5	1
2018-01-2296-1	2018	Traditional	4	1
2018-01-2297-1	2018	Traditional	8	2
2018-01-2352-1	2018	Traditional	1	1
2018-01-2353-1	2018	Traditional	1	1
2018-01-2361-1	2018	Traditional	0.5	2
2018-01-2372-1	2018	Traditional	0.5	1
2018-01-2373-1	2018	Traditional	4	1
2018-01-2374-1	2018	Traditional	1	1
2018-01-2406-1	2018	Traditional	0.5	1
2018-01-252-1	2018	Traditional	0.5	1
2018-01-253-1	2018	Traditional	1	1
2018-01-2731-1	2018	Traditional	1	1
2018-01-2782-1	2018	Traditional	1	1
2018-01-2783-1	2018	Traditional	0.25	1
2018-01-2836-1	2018	Traditional	0.5	1
2018-01-2837-1	2018	Traditional	8	1
2018-01-2838-1	2018	Traditional	1	1
2018-01-2859-1	2018	Traditional	0.5	1
2018-01-2870-1	2018	Traditional	4	1
2018-01-2908-1	2018	Traditional	1	1
2018-01-2936-1	2018	Traditional	0.5	1
2018-01-2937-1	2018	Traditional	0.5	1
2018-01-2938-1	2018	Traditional	1	2
2018-01-2954-1	2018	Traditional	0.5	1
2018-01-2955-1	2018	Traditional	0.5	1
2018-01-2956-1	2018	Traditional	0.5	1
2018-01-3012-1	2018	Traditional	0.5	1
2018-01-3027-1	2018	Traditional	0.5	1
2018-01-3028-1	2018	Traditional	4	2
2018-01-3029-1	2018	Traditional	4	1
2018-01-3064-1	2018	Traditional	4	2
2018-01-3105-1	2018	Traditional	0.5	1
2018-01-3106-1	2018	Traditional	16	1
2018-01-3107-1	2018	Traditional	1	1
2018-01-3162-1	2018	Traditional	1	1
2018-01-3217-1	2018	Traditional	8	1
2018-01-3247-1	2018	Traditional	4	1
2018-01-3255-1	2018	Traditional	1	1
2018-01-3269-1	2018	Traditional	1	1
2018-01-3332-1	2018	Traditional	2	1
2018-01-3333-1	2018	Traditional	1	1
2018-01-3364-1	2018	Traditional	0.5	1
2018-01-3447-1	2018	Traditional	0.25	1
2018-01-3448-1	2018	Traditional	1	1
2018-01-3462-1	2018	Traditional	8	2
2018-01-3463-1	2018	Traditional	0.5	1
2018-01-3464-1	2018	Traditional	0.25	1
2018-01-3543-1	2018	Traditional	1	1
2018-01-355-1	2018	Traditional	4	1
2018-01-3554-1	2018	Traditional	0.5	1
2018-01-3555-1	2018	Traditional	1	1
2018-01-356-1	2018	Traditional	4	2
2018-01-357-1	2018	Traditional	1	1
2018-01-3575-1	2018	Traditional	0.5	1
2018-01-3576-1	2018	Traditional	8	2
2018-01-358-1	2018	Traditional	4	1
2018-01-3591-1	2018	Traditional	1	1
2018-01-3596-1	2018	Traditional	0.5	1
2018-01-3597-1	2018	Traditional	0.5	1
2018-01-3686-1	2018	Traditional	4	1
2018-01-3720-1	2018	Traditional	0.5	1
2018-01-3721-1	2018	Traditional	0.5	1
2018-01-3722-1	2018	Traditional	0.5	1
2018-01-3723-1	2018	Traditional	1	2
2018-01-3765-1	2018	Traditional	0.5	1
2018-01-3766-1	2018	Traditional	0.5	1
2018-01-3773-1	2018	Traditional	0.25	1
2018-01-3774-1	2018	Traditional	0.25	1
2018-01-3775-1	2018	Traditional	0.5	1
2018-01-3776-1	2018	Traditional	0.5	1
2018-01-3778-1	2018	Traditional	0.5	1
2018-01-3803-1	2018	Traditional	0.5	1
2018-01-3804-1	2018	Traditional	1	1
2018-01-3805-1	2018	Traditional	0.5	1
2018-01-3830-1	2018	Traditional	8	2
2018-01-3865-1	2018	Traditional	1	1
2018-01-3866-1	2018	Traditional	0.5	1
2018-01-387-1	2018	Traditional	0.5	1
2018-01-388-1	2018	Traditional	8	2
2018-01-389-1	2018	Traditional	0.5	1
2018-01-390-1	2018	Traditional	0.5	1
2018-01-400-1	2018	Traditional	0.5	1
2018-01-401-1	2018	Traditional	1	1
2018-01-4112-1	2018	Traditional	4	1
2018-01-4113-1	2018	Traditional	4	2
2018-01-4114-1	2018	Traditional	4	2
2018-01-412-1	2018	Traditional	125	2
2018-01-414-1	2018	Traditional	0.25	1
2018-01-415-1	2018	Traditional	0.5	1
2018-01-4174-1	2018	Traditional	0.5	1
2018-01-4175-1	2018	Traditional	0.5	1
2018-01-4203-1	2018	Traditional	0.5	1
2018-01-4278-1	2018	Traditional	4	1
2018-01-4279-1	2018	Traditional	1	1
2018-01-4280-1	2018	Traditional	0.5	1
2018-01-4307-1	2018	Traditional	4	1
2018-01-4340-1	2018	Traditional	4	1
2018-01-4341-1	2018	Traditional	1	1
2018-01-4379-1	2018	Traditional	0.5	1
2018-01-4386-1	2018	Traditional	0.5	1
2018-01-4387-1	2018	Traditional	8	1
2018-01-4388-1	2018	Traditional	1	1
2018-01-4389-1	2018	Traditional	0.5	1
2018-01-4442-1	2018	Traditional	0.5	1
2018-01-4443-1	2018	Traditional	1	1
2018-01-4461-1	2018	Traditional	8	1
2018-01-4488-1	2018	Traditional	8	1
2018-01-4516-1	2018	Traditional	1	1
2018-01-4570-1	2018	Traditional	8	2
2018-01-4595-1	2018	Traditional	0.5	1
2018-01-4610-1	2018	Traditional	1	1
2018-01-4639-1	2018	Traditional	1	1
2018-01-4652-1	2018	Traditional	1	1
2018-01-4683-1	2018	Traditional	0.5	1
2018-01-4684-1	2018	Traditional	0.5	1
2018-01-4685-1	2018	Traditional	0.25	1
2018-01-4737-1	2018	Traditional	1	1
2018-01-4738-1	2018	Traditional	1	1
2018-01-4739-1	2018	Traditional	1	1
2018-01-4751-1	2018	Traditional	1	1
2018-01-4752-1	2018	Traditional	1	2
2018-01-4753-1	2018	Traditional	1	1
2018-01-4754-1	2018	Traditional	0.25	1
2018-01-4782-1	2018	Traditional	1	1
2018-01-4836-1	2018	Traditional	1	1
2018-01-505-1	2018	Traditional	0.5	1
2018-01-506-1	2018	Traditional	0.5	1
2018-01-532-1	2018	Traditional	0.5	1
2018-01-580-1	2018	Traditional	1	1
2018-01-581-1	2018	Traditional	0.5	1
2018-01-582-1	2018	Traditional	0.5	2
2018-01-583-1	2018	Traditional	4	1
2018-01-610-1	2018	Traditional	8	2
2018-01-612-1	2018	Traditional	4	1
2018-01-618-1	2018	Traditional	4	2
2018-01-619-1	2018	Traditional	4	1
2018-01-644-1	2018	Traditional	0.5	1
2018-01-645-1	2018	Traditional	0.5	1
2018-01-660-1	2018	Traditional	0.5	1
2018-01-661-1	2018	Traditional	0.5	1
2018-01-662-1	2018	Traditional	4	2
2018-01-669-1	2018	Traditional	0.5	1
2018-01-670-1	2018	Traditional	4	1
2018-01-693-1	2018	Traditional	0.5	1
2018-01-694-1	2018	Traditional	8	1
2018-01-695-1	2018	Traditional	0.5	1
2018-01-704-1	2018	Traditional	0.25	1
2018-01-705-1	2018	Traditional	0.5	1
2018-01-708-1	2018	Traditional	8	1
2018-01-709-1	2018	Traditional	4	1
2018-01-710-1	2018	Traditional	4	1
2018-01-711-1	2018	Traditional	0.5	1
2018-01-713-1	2018	Traditional	0.5	1
2018-01-714-1	2018	Traditional	1	1
2018-01-715-1	2018	Traditional	0.5	2
2018-01-721-1	2018	Traditional	8	1
2018-01-722-1	2018	Traditional	0.5	1
2018-01-723-1	2018	Traditional	4	1
2018-01-724-1	2018	Traditional	0.5	1
2018-01-780-1	2018	Traditional	0.5	1
2018-01-781-1	2018	Traditional	0.5	1
2018-01-782-1	2018	Traditional	0.5	1
2018-01-796-1	2018	Traditional	8	1
2018-01-798-1	2018	Traditional	0.5	2
2018-01-803-1	2018	Traditional	0.5	1
2018-01-811-1	2018	Traditional	0.25	1
2018-01-812-1	2018	Traditional	0.5	1
2018-01-916-1	2018	Traditional	0.5	1
2018-01-917-1	2018	Traditional	1	1
2018-01-918-1	2018	Traditional	4	1
2018-01-935-1	2018	Traditional	4	1
2018-01-936-1	2018	Traditional	4	2
2018-01-937-1	2018	Traditional	0.5	1
2018-01-938-1	2018	Traditional	0.5	1
2018-01-996-1	2018	Traditional	4	1
2018-01-997-1	2018	Traditional	0.5	1
2018-01-998-1	2018	Traditional	1	1
2018-01-999-1	2018	Traditional	8	1
