# Supplementary material for: Significant reduction of vancomycin resistant E. faecium in the Norwegian broiler population coincided with measures taken by the broiler industry to reduce antimicrobial resistant bacteria
Source: PLoS One. 2019 Dec 12;14(12):e0226101. doi: 10.1371/journal.pone.0226101 (PMC6907784; doi:10.1371/journal.pone.0226101)
Supplement: S3 Table — (XLSX) [file pone.0226101.s004.xlsx]

## Sheet: CFU feed additive experiment
S3 Table. CFU feed additive experiment
		Colony forming units (CFU) E. faecium		Ratio
Feed additive	ID	Reduced susceptibility to narasin	Total	Reduced susceptibility/Total
Narasin	1	20	30	0.666667
Narasin	2	0	0	0
Narasin	3	0	10	0
Narasin	4	0	10	0
Narasin	5	0	20	0
Narasin	6	0	10	0
Narasin	7	20	900	0.0222222
Narasin	8	20	60	0.333333
Narasin	9	200	300	0.666667
Narasin	10	0	0	0
Narasin	11	300	300	1
Narasin	12	0	30	0
Narasin	13	0	30	0
Narasin	14	80	80	1
Narasin	15	0	0	0
Narasin	16	20	20	1
Narasin	17	100	2000	0.05
Narasin	18	1000	1000	1
Narasin	19	1000	1000	1
Narasin	20	0	3000	0
Narasin	21	200	300	0.666667
Narasin	22	1000	1000	1
Narasin	23	3000	7000	0.428571
Narasin	24	300	1000	0.3
Narasin	25	2000	2000	1
Narasin	26	100	2000	0.05
Narasin	27	2000	3000	0.666667
Narasin	28	90	200	0.45
Narasin	29	140	200	0.7
Narasin	30	0	30	0
Narasin	31	20	20	1
Narasin	32	20	2000	0.01
Narasin	33	0	4000	0
Narasin	34	4000	4000	1
Narasin	35	300	700	0.428571
Narasin	36	0	5000	0
Narasin	37	2000	8000	0.25
Narasin	38	5000	10000	0.5
Narasin	39	20	400	0.05
Narasin	40	20	20	1
Narasin	41	0	0	0
Narasin	42	200	4000	0.05
Narasin	43	200	1000	0.2
Narasin	44	0	4000	0
Narasin	45	1000	30000	0.0333333
Narasin	46	100	1000	0.1
Narasin	47	20	100	0.2
Narasin	48	30	40	0.75
Narasin	49	10	30	0.333333
Narasin	50	100	1000	0.1
Narasin	51	0	0	0
Narasin	52	0	10000	0
Narasin	53	0	0	0
Narasin	54	0	4000	0
Narasin	55	20000	60000	0.333333
Narasin	56	0	0	0
Narasin	57	20000	30000	0.666667
Narasin	58	30000	50000	0.6
Narasin	59	50000	200000	0.25
Narasin	60	10000	20000	0.5
None	1	0	100	0
None	2	0	2000	0
None	3	0	0	0
None	4	0	1000	0
None	5	70	200	0.35
None	6	0	0	0
None	7	0	20	0
None	8	10	5000	0.002
None	9	0	200	0
None	10	200	100000	0.002
None	11	20	1000	0.02
None	12	0	1000	0
None	13	0	10	0
None	14	0	100	0
None	15	0	300	0
None	16	0	10	0
None	17	40	300	0.133333
None	18	0	500	0
None	19	0	200	0
None	20	0	1000	0
None	21	0	1000	0
None	22	2000	10000	0.2
None	23	200	10000	0.02
None	24	1000	10000	0.1
None	25	0	10000	0
None	26	10	700	0.0142857
None	27	1000	200000	0.005
None	28	50	5000	0.01
None	29	0	200	0
None	30	400	30000	0.0133333
None	31	3000	30000	0.1
None	32	300	80000	0.00375
None	33	50	400	0.125
None	34	20	2000	0.01
None	35	600	600	1
None	36	10	1000	0.01
None	37	1000	10000	0.1
None	38	1000	100000	0.01
None	39	20	4000	0.005
None	40	500	800	0.625
None	41	0	100	0
None	42	10	500	0.02
None	43	0	100	0
None	44	0	4000	0
None	45	0	100	0
None	46	0	0	0
None	47	10	10000	0.001
None	48	0	0	0
None	49	0	60	0
None	50	10	100	0.1
None	51	0	30	0
None	52	0	400	0
None	53	0	10	0
None	54	40	2000	0.02
None	55	0	40000	0
None	56	3000	20000	0.15
None	57	100	2000	0.05
None	58	1000	1000	1
None	59	0	10000	0
None	60	30000	40000	0.75
None	61	0	0	0
None	62	0	20000	0
None	63	0	0	0
None	64	0	0	0
None	65	0	1000	0
